# Supplementary material for: Cyclodextrins Initiated Ring-Opening Polymerization of Lactide Using 4-Dimethylaminopyridine (DMAP) as Catalyst: Study of DMAP/β-CD Inclusion Complex and Access to New Structures
Source: Molecules. 2022 Feb 6;27(3):1083. doi: 10.3390/molecules27031083 (PMC8838909; doi:10.3390/molecules27031083)
Supplement: Supplementary file 1 [file molecules-27-01083-s001.zip]

Archive with 1 entries (1 files):
- molecules-1574488-supplementary.pdf
